# Supplementary material for: Understanding radiation response and cell cycle variation in brain tumour cells using Raman spectroscopy
Source: Analyst. 2023 May 1;148(11):2594–608. doi: 10.1039/d3an00121k (PMC10228487; doi:10.1039/d3an00121k)
Supplement: AN-148-D3AN00121K-s001 [file AN-148-D3AN00121K-s001.txt]

File Name : figure s1.png

Caption : figure s1 facs analysis of uvw cells synchronised to different phases of the cell cycle. a). unsynchronised control cells, b). g1/s boundary, c). s phase, d). g2/m boundary, and e). early g1 phase of the cell cycle. facs analysis results of the percentage population of cells occupying each position in the cell cycle. bars represent percentage of cells in sg1 phase (pink), g0/g1 phase (blue), s phase (grey) and g2/m phase (yellow). data represents the average results from at least three independent replicates (mean + standard deviation). two-way anova compared the mean cell cycle phase population in each treated cell population compared to the control untreated cells. statistical analysis was performed using two-way anova with bonferroni post-tests at 95 % confidence interval (p > 0.05 = ns, p < 0.05 = *, p < 0.005 = **, p < 0.0005 = *** and p < 0.0001 = ****).

File Name : figure s2.png

Caption : figure s2 background off-sample raman spectrum of blank caf2 coverslip representing average spectrum of five separate raman maps of clean caf2 window. spectrum was obtained using a renishaw invia raman microscope using a 532 nm laser wavelength, 50x objective, 1.0 second acquisition time, 100 % laser power (50 mw at source, 21 mw at sample) and 1 µm step size. raman spectra were processed by cosmic ray removal, noise reduction, baseline correction, and area under the curve (auc) normalisation.

File Name : figure s3.png

Caption : figure s3 pca loadings and rf classification analysis. a). pc loadings (pc1 – pc10) from pca comparing average cell spectra from each sample condition. showing percentage variance explained for each pc loading (%). b). measure of variable importance (arbitrary units) of pc loading scores in rf model displaying only the 10 most important pc loadings. rf was carried out on the average spectra of each cell in all sample groups. the variable importance was obtained by the average of five rf models and the bars represent average and standard deviation for each pc loading. rf model consisted of 2000 trees and 12 variables were randomly selected to split each node. (the data shows the first 15 pc loadings with highest variable importance).

File Name : figure s4.png

Caption : figure s4 principal component analysis (pca) of average raman spectra showing box plot of pc3 median loading scores at the a). 1 hour time point, and b). 4 hour timepoint. box plot compares control cells and 6 gy irradiated cells for unsynchronised uvw cells (blue) and synchronised uvw cells (pink). centre point of box represents median value, notches represent the 25th and 75th percentile, whiskers represent the 5th and 95th percentile and stars represent outliers. b). pc3 loading from pca comparing control and 6 gy samples for all timepoints following 6 gy xbr exposure for unsynchronised and synchronised uvw cells. statistical analysis was performed using a two-way anova with wilcoxon rank sum test at 99% confidence interval (p > 0.05 = ns (not significant), p<0.01 = ** and p < 0.0001 = ****).

File Name : figure s5.png

Caption : figure s5 principal component analysis (pca) of average raman spectra for the 24 hour timepoint showing the box plots and pc loadings for pc14, pc8 and pc7. box plot compares control cells and 6 gy irradiated cells for unsynchronised uvw cells (blue) and synchronised uvw cells (pink). centre point of box represents median value, notches represent the 25th and 75th percentile, whiskers represent the 5th and 95th percentile and stars represent outliers. statistical analysis was performed using a two-way anova with wilcoxon rank sum test at 99% confidence interval (p > 0.05 = ns (not significant and p < 0.0001 = ****).

File Name : figure s6.png

Caption : figure s6 pca loadings and rf classification analysis for 1 hour, 4 hour and 24 hour timepoints individually. a). pc loadings (pc1 – pc10) from pca comparing average cell spectra from each sample condition. showing percentage variance explained for each pc loading (%). b). measure of variable importance (arbitrary units) of pc loading scores in rf model displaying only the 10 most important pc loadings. rf was carried out on the average spectra of each cell in all sample groups. the variable importance was obtained by the average of five rf models and the bars represent average and standard deviation for each pc loading. rf model consisted of 2000 trees and 12 variables were randomly selected to split each node. (the data shows the first 15 pc loadings with highest variable importance).

File Name : figure s7.png

Caption : figure s7 principal component analysis (pca) of average raman spectra for the 1 hour timepoint showing the box plots and pc loadings for pc4 and pc1. box plot compares control cells and 6 gy irradiated cells for unsynchronised uvw cells (blue) and synchronised uvw cells (pink). centre point of box represents median value, notches represent the 25th and 75th percentile, whiskers represent the 5th and 95th percentile and stars represent outliers. 
